# Supplementary material for: A deletion affecting an LRR-RLK gene co-segregates with the fruit flat shape trait in peach
Source: Sci Rep. 2017 Jul 27;7:6714. doi: 10.1038/s41598-017-07022-0 (PMC5532255; doi:10.1038/s41598-017-07022-0)
Supplement: Supplementary file 1 — Supplementary Tables S1 to S4 [file 41598_2017_7022_MOESM1_ESM.xlsx]

## Sheet: Title and Authors
A deletion affecting an LRR-RLK gene co-segregates with the fruit flat shape trait in peach
Elena López-Girona, Yu Zhang, Iban Eduardo, José Ramón Hernández-Mora, Konstantinos G. Alexiou, Pere Arús, María José Aranzana *
1IRTA, Centre de Recerca en Agrigenòmica CSIC-IRTA-UAB-UB, Barcelona, Spain
* Corresponding author
E-mail: mariajose.aranzana@irta.cat

## Sheet: Supplementary Table S1
Supplementary Table S1. Primer pairs used to identify variability in the UDP98-412 region
Amplicon	Forward primer	Reverse primer	Length	Peach genome v.2 Pp06		SNPs	Transcript name (peach genome annotation v.2)	IPR description
				Start(v2)	End(v2)
Amplicon 1	cttgaatctcagtggttgttcg	ttctgaaaggtccacactgg	670	26254140	26254809	–	Prupe.6G281000	Leucine-rich repeat
Amplicon 2	ggttccctattgaaaactgtcc	attcaaggatgcaaggtagg	465	26255596	26256060	–
Amplicon 3	tgtagattgtgtggtgacagagg	aggagacagaggaaacacaagc	611	26262346	26262956	6	-	Reverse transcriptase
Amplicon 4	tatgttaaggagcgggttaagg	agtgttccaagttctggtctgg	627	26263412	26264038	6
Amplicon 5	ggattactcaggcaaccatttc	tcccgcaataattgtatccag	646	26270679	26271324	9	Prupe.6G281100	Leucine-rich repeat
Amplicon 6	tcccctatcgattgtcaaattc	taatcccacgatggccagaa	551	26271279	26271829	4
Amplicon 7	ggggataagttctctttctcagc	ggcctttaatctgattccttcc	473	26276131	26276603	5	Prupe.6G281200	Leucine-rich repeat
Amplicon 8	caatttggaaagacctcgaatc	gatagatcaagcacccgaagac	604	26279095	26279698	–	Prupe.6G281300	Leucine-rich repeat
Amplicon 9	tccctaacagaggtcaaattcc	gtaacctgggcttttgatatgc	516	26280111	26280626	–
UDP98-412(-17K)	atattaccccctcttcgttggt	ctgggtataaaatggggcatct	446	26599970	26600416	–	-
UDP98-412(-5K)	ggggcatgcacaaacataatag	gcgtcatatatgctgggaagtc	356	26612531	26612887	–	Prupe.6G287900	Uncharacterized protein
UDP98-412(-3K)	gtgaataggtttggctctttcc	ccctttcatttacccttgtcc	226	26614309	26614535	–	-
UDP98-412(-2K)	acttgtaagccgaaagagatgg	agtttacttcacaggccaaagc	422	26614986	26615408	–	-
UDP98-412(-1.8K)	ttaattccactcctctctcatgc	tccctctcaacataaatgatcc	290	26615542	26615832	–	-
UDP98-412(-0.2K)	cagcaccactgactaagtgacc	cctaaccgcagctctttatacg	200	26617199	26617399	–	-
UDP98-412				26617638	26618013
UDP98-412(+4K)	gccaactgaaaagtctctgtcc	tgccactagatgtgttctgagg	504	26621199	26621703	–	Prupe.6G288000	Uncharacterized protein
UDP98-412(+7K)	gagcttacatttcaggagttcg	ctgtaggacacgtttgttttgg	508	26624556	26625064	–	Prupe.6G288100	Uncharacterized protein
UDP98-412(+10K)	aatccaggagatgctgtaatgg	ctcttcatcttgtcagctctgg	541	26626955	26627496	–
UDP98-412(+12K)	aagtccaagtcaaaacgtaggc	gaatgttctccctcatggtagg	587	26629595	26630182	–
UDP98-412(+15K)	caagaagccaaatcacactgc	ctcatggagggtagatctgagg	677	26632723	26633400	–
UDP98-412(+20K)	gtcgcaagttgaccatgttacc	atcaaccacgagagtccatagg	680	26636263	26636943	–	-
UDP98-412(+22K)	atagcttcggtagggtacatgc	tagcctaccccaagaaaatacg	672	26639450	26640122	–	-
UDP98-412(+25K)	agctgctcaaggagaaagagg	ataactcgtgcgaatctcaagg	569	26642190	26642759	–	-

## Sheet: Supplementary Table S2
Supplementary Table S2. List of samples genotyped with the SSR marker UDP98-412, PC4 and PC3.
Cultivar	Phenotype	UDP98-412 genotype1	Small Indels genotype2 (PC4)	10 Kb indel genotype3 (PC3)
Almudis	Flat	131/131	464/469	941/1620
Almunias	Flat	127/131	464/470	941/1620
ASF 01-81	Flat	129/131	464/469	941/1620
ASF 02-80	Flat	129/131	464/469	941/1620
ASF 02-83	Flat	129/131	464/469	941/1620
ASF 02-86	Flat	123/131	464/469	941/1620
ASF 02-87	Flat	129/131	464/469	941/1620
ASF 03-81	Flat	129/131	464/469	941/1620
ASF 04-71s	Flat	123/131	464/469	941/1620
ASF 04-81s	Flat	129/131	464/469	941/1620
ASF 04-92s	Flat	129/131	464/469	941/1620
ASF 04-93s	Flat	129/131	464/469	941/1620
ASF 04-94s	Flat	129/131	464/469	941/1620
ASF 05-81s	Flat	129/131	464/469	-
ASF 05-92s	Flat	129/131	464/469	941/1620
ASF 05-93s	Flat	129/131	464/469	941/1620
ASF 06-71s	Flat	127/131	464/469	941/1620
ASF 06-73s	Flat	129/131	464/469	941/1620
ASF 06-80s	Flat	129/131	464/469	941/1620
ASF 06-83s	Flat	131/131	464/469	941/1620
ASF 06-87s	Flat	129/131	464/469	941/1620
ASF 06-88s	Flat	129/131	464/469	941/1620
ASF 06-90s	Flat	127/131	464/469	941/1620
ASF 06-91s	Flat	127/131	464/469	941/1620
ASF 06-96s	Flat	129/131	464/469	941/1620
ASF 06-97s	Flat	129/131	464/469	941/1620
ASF 06-99s	Flat	129/131	464/469	941/1620
ASF 07-73s	Flat	127/131	464/469	941/1620
ASF 07-78	Flat	129/131	464/469	941/1620
ASF 07-80s	Flat	129/131	464/469	941/1620
ASF 07-98s	Flat	127/131	464/469	941/1620
Caspe	Flat	131/131	464/469	941/1620
Donutnices	Flat	129/131	464/469	-
EP 93.06	Flat	129/131	464/469	941/1620
Flatelates	Flat	129/131	464/469	941/1620
Green Pan Taos	Flat	129/131	464/469	941/1620
Mesembrines	Flat	123/131	464/469	941/1620
Nebuly	Flat	131/131	-	941/1620
Niqui	Flat	-	464/469	941/1620
Ordigans	Flat	129/131	464/469	941/1620
Orianes	Flat	129/131	464/469	941/1620
Oriolas	Flat	123/131	464/469	941/1620
P01F004A003	Flat	129/131	464/469	941/1620
P01F013A049	Flat	123/131	464/469	941/1620
Par_T-Roberts	Flat	125/131	464/469	941/1620
Paraguayo Amarillo	Flat	125/131	464/469	941/1620
Paraguayo B	Flat	123/131	464/469	941/1620
Paraguayo Delfin	Flat	131/131	464/469	941/1620
Paraguayo Francia	Flat	125/131	464/469	941/1620
Paraguayo Jota	Flat	127/131	464/469	941/1620
Platibelle	Flat	123/131	464/469	941/1620
Platifur	Flat	-	464/469	941/1620
Platycarpas	Flat	131/131	464/469	941/1620
San Mateos	Flat	131/131	464/469	941/1620
Subiranas	Flat	129/131	464/469	941/1620
Sweep Caps	Flat	129/131	464/469	941/1620
UFO 1s	Flat	127/131	464/469	941/1620
UFO 2s	Flat	127/131	464/469	941/1620
UFO 3s	Flat	127/131	464/469	941/1620
UFO 4s	Flat	127/131	464/469	941/1620
UFO 5s	Flat	123/131	464/469	941/1620
UFO 6s	Flat	127/131	464/469	941/1620
UFO 7s	Flat	123/131	464/469	941/1620
UFO 8s	Flat	129/131	464/469	941/1620
UFO 9s	Flat	125/131	464/469	941/1620
Vilamayors	Flat	131/131	464/469	941/1620
Wan Pan Taos	Flat	129/131	464/469	941/1620
Agabés	Round	127/129	469/469	941/941
Alice	Round	125/127	469/469	941/941
ASF 00-01	Round	-	469/469	941/941
ASF 01-03	Round	121/129	469/469	941/941
ASF 01-04	Round	123/123	469/469	941/941
ASF 01-05	Round	123/129	469/469	941/941
ASF 01-29	Round	123/129	469/469	941/941
ASF 02-08	Round	123/131	469/469	941/941
ASF 02-22	Round	127/129	469/469	941/941
ASF 02-23	Round	123/129	469/469	941/941
ASF 02-27	Round	129/129	469/469	941/941
ASF 02-48	Round	129/129	469/469	941/941
ASF 02-52	Round	129/129	469/469	941/941
ASF 02-55	Round	129/129	469/469	941/941
ASF 02-65	Round	129/129	469/469	941/941
ASF 03-02	Round	123/123	469/469	941/941
ASF 03-21	Round	129/129	469/469	941/941
ASF 03-28	Round	129/129	469/469	941/941
ASF 03-62	Round	123/129	469/469	941/941
ASF 03-63	Round	123/123	469/469	941/941
ASF 03-64	Round	123/129	469/469	941/941
ASF 04-06s	Round	129/129	469/469	-
ASF 04-09s	Round	123/129	469/469	941/941
ASF 04-10	Round	123/129	469/469	941/941
ASF 04-13	Round	123/129	469/469	941/941
ASF 04-14	Round	123/129	469/469	941/941
ASF 04-23s	Round	123/129	469/469	941/941
ASF 04-26	Round	127/129	469/469	941/941
ASF 04-27s	Round	129/129	469/469	-
ASF 04-30s	Round	123/129	469/469	941/941
ASF 04-42s	Round	129/129	469/469	941/941
ASF 04-52s	Round	123/129	469/469	941/941
ASF 04-53s	Round	129/129	469/469	-
ASF 05-01	Round	127/129	469/469	941/941
ASF 05-03	Round	123/127	469/469	941/941
ASF 05-08s	Round	127/129	469/469	941/941
ASF 05-15	Round	129/129	469/469	941/941
ASF 05-19	Round	123/123	469/469	941/941
ASF 05-25s	Round	127/129	469/469	-
ASF 05-26	Round	-	469/469	941/941
ASF 05-48s	Round	129/129	469/469	941/941
ASF 06-07s	Round	127/127	469/469	-
ASF 06-19	Round	-	469/469	941/941
ASF 99-02	Round	-	469/469	941/941
Azurite	Round	127/127	469/469	941/941
Bigbel s	Round	123/129	469/469	941/941
Bigsuns	Round	129/129	469/469	941/941
Bigtop	Round	123/129	469/469	941/941
Binaced s	Round	129/129	469/469	941/941
Calabaceros	Round	125/127	469/469	941/941
Calantes	Round	127/127	469/469	941/941
Catherinas	Round	123/127	469/469	941/941
Conserva 458s	Round	123/123	469/469	-
Elegant Lady s	Round	125/127	469/469	-
EP 94.20	Round	129/129	469/469	941/941
EP 94.28	Round	-	469/469	941/941
EP 97.48	Round	123/129	469/469	941/941
Evaisas	Round	127/127	469/469	941/941
Extreme Julys	Round	123/129	469/469	941/941
Extreme Red	Round	123/125	469/469	941/941
Extreme Sweets	Round	129/129	469/469	941/941
Feng Baos	Round	129/131	469/469	941/941
Feraudes	Round	125/127	469/469	941/941
Fercluses	Round	125/127	469/469	941/941
Ferlots	Round	125/127	469/469	941/941
Garaco	Round	-	469/469	941/941
Garcicas	Round	127/129	469/469	941/941
Gardeta	Round	123/127	469/469	941/941
Gartairo	Round	123/123	469/469	941/941
GEM083s	Round	129/129	469/469	-
GEM086s	Round	129/129	469/469	-
GEM090s	Round	129/131	469/469	-
Honey Glos	Round	129/129	469/469	941/941
Honey royales	Round	123/129	469/469	941/941
IFF0331s	Round	129/133	469/469	941/941
IFF0800s	Round	123/123	469/469	941/941
IFF0813s	Round	127/127	469/469	941/941
IFF0962s	Round	129/129	469/469	-
IFF1182s	Round	127/129	469/469	-
IFF1190s	Round	127/129	469/469	941/941
IFF1230s	Round	123/129	469/469	941/941
IFF1233s	Round	123/129	469/469	-
Indian Freestones	Round	125/125	469/469	-
Jeronimos	Round	120/129	469/469	941/941
Jing Yus	Round	131/131	469/469	941/941
Kawanakajima Hakutous	Round	123/131	469/469	941/941
Kou Hos	Round	129/131	469/469	941/941
Latefairs	Round	123/125	469/469	941/941
Lucianas	Round	125/129	469/469	941/941
Malatewhites	Round	129/129	469/469	-
Maycrests	Round	120/129	469/469	941/941
Nectabangs	Round	123/127	469/469	941/941
Nectajewels	Round	127/129	469/469	-
Nectaladys	Round	131/131	469/469	-
Nectapoms	Round	129/129	469/469	941/941
Nectarianes	Round	129/129	469/469	-
Nectaross s	Round	127/127	469/469	-
Nectarreves	Round	127/129	469/469	-
Okayama #11s	Round	123/131	469/469	941/941
P01F009A059	Round	123/129	469/469	941/941
P01F011A088	Round	123/129	469/469	941/941
Peregrines	Round	129/131	469/469	941/941
Romeas	Round	123/127	469/469	941/941
Stark Redgold	Round	-	-	941/941
Surprise	Round	129/129	469/469	941/941
Villa Giulias	Round	120/129	469/469	941/941
Xin Dai Jiu Baos	Round	125/131	469/469	-
Xiong Yues	Round	131/131	469/469	-
Yumyeongs	Round	131/131	469/469	941/941
Zin Dai Jiu Baos	Round	125/131	469/469	941/941
Aborting02s	Aborting	131/131	464/464	1620/1620
Aborting08s	Aborting	131/131	464/464	1620/1620
Aborting17s	Aborting	131/131	464/464	1620/1620
1 Allele 131 reported to be associated with the flat phenotype (Picañol et al. 2013). Genotypes labeled with in bold represent those scaping for the association.
2 Primer Combination 4 (PC4) was used to genotype the two small INDELs inside PRUPE.6G284400. Allele 464 is associated with the flat and 469 with the round phenotypes
3 Primer Combination 3 (PC3) was used to genotype the 10kb deletion affecting PRUPE.6G284400. Band 941 identifies the round and 1,620 the flat associated alleles.
s Varieties sequenced to validate Amplicon5 and Amplicon6 polymorphisms

## Sheet: Supplementary Table S3
Supplementary Table S3. Significant alignments found through the BLAST analysis of PRUPE.6G281100 translated protein against the PLAZA protein sequence database.
Sequences producing significant alignments:	homologous	orthologous	(Bits)	Value	Sp	Description (annoMine)	count
PPE_006G28800	HOM03D000009	ORTHO03D000261	1498	0	P persica	BRASSINOSTEROID INSENSITIVE 1-associated receptor kinase 1	ORTHO03D000261_50
PPE_007G11060	HOM03D000009	ORTHO03D000261	812	0	P persica	BRASSINOSTEROID INSENSITIVE 1-associated receptor kinase 1
PPE_006G28780	HOM03D000009	ORTHO03D035040	708	0	P persica	receptor-like kinase protein FLORAL ORGAN NUMBER1	ORTHO03D035040_3
MD04G012840	HOM03D000009	ORTHO03D000539	677	0	Malus x domiestica	receptor-like kinase protein FLORAL ORGAN NUMBER1	ORTHO03D000539_72
PPE_008G06340	HOM03D000009	ORTHO03D000261	665	0	P persica	receptor-like kinase protein THICK TASSEL DWARF1
PPE_006G28810	HOM03D000009	ORTHO03D018352	662	0	P persica	receptor-like kinase protein FLORAL ORGAN NUMBER1	ORTHO03D018352_8
MD00G077620	HOM03D000009	ORTHO03D000539	642	0	Malus x domiestica	receptor-like kinase protein THICK TASSEL DWARF1
MD00G095710	HOM03D000009	ORTHO03D000539	638	0	Malus x domiestica	receptor-like kinase protein THICK TASSEL DWARF1
MD00G452650	HOM03D000009	ORTHO03D000539	630	0	Malus x domiestica	receptor-like kinase protein FLORAL ORGAN NUMBER1
MD00G088240	HOM03D000009	ORTHO03D023912	610	0	Malus x domestica	BRASSINOSTEROID INSENSITIVE 1-associated receptor kinase 1	ORTHO03D023912_3
FV6G27840	HOM03D000009	ORTHO03D092018	609	0	Fragaria Vesca	LRR receptor-like serine/threonine-protein kinase GSO2, Precursor (probable)/ receptor-like kinase protein THICK TASSEL DWARF1	ORTHO03D092018_1
MD00G235490	HOM03D000009	ORTHO03D057804	601	0	Malus x domestica	BRASSINOSTEROID INSENSITIVE 1-associated receptor kinase 1	ORTHO03D057804_1
FV6G10690	HOM03D000009	ORTHO03D018352	593	0	Fragaria Vesca	LRR receptor-like serine/threonine-protein kinase GSO1, Precursor (probable)/ Description (AnnoMine) receptor-like kinase protein THICK TASSEL DWARF1
FV0G24790	HOM03D000009	ORTHO03D018352	588	0	Fragaria Vesca	receptor-like kinase protein THICK TASSEL DWARF1
MD00G095690	HOM03D000009	ORTHO03D000539	587	0	Malus x domiestica	BRASSINOSTEROID INSENSITIVE 1-associated receptor kinase 1
FV7G08990	HOM03D000009	ORTHO03D000261	585	0		LRR receptor-like serine/threonine-protein kinase GSO1, Precursor / Description (AnnoMine) receptor-like kinase protein FLORAL ORGAN NUMBER1
PPE_006G29520	HOM03D000009	ORTHO03D028407	584	0	P persica	BRASSINOSTEROID INSENSITIVE 1-associated receptor kinase 1	ORTHO03D028407_4
MD00G282960	HOM03D000009	ORTHO03D000539	583	0	Malus x domiestica	receptor-like kinase protein THICK TASSEL DWARF1
MD04G012900	HOM03D000009	ORTHO03D000261	578	0	Malus x domiestica	receptor-like kinase protein THICK TASSEL DWARF1
FV6G10050	HOM03D000009	ORTHO03D018352	576	0	Fragaria Vesca	LRR receptor-like serine/threonine-protein kinase GSO1, Precursor (probable)/ Description (AnnoMine) receptor-like kinase protein THICK TASSEL DWARF1
MD00G095720	HOM03D000009	ORTHO03D000539	569	0	Malus x domiestica	receptor-like kinase protein THICK TASSEL DWARF1
MD12G018180	HOM03D000009	ORTHO03D000539	561	0	Malus x domiestica	receptor-like kinase protein THICK TASSEL DWARF1
MD08G006770	HOM03D000009	ORTHO03D028407	550	5e-179
FV6G09780	HOM03D000009	ORTHO03D018352	553	6e-179	Fragaria Vesca	LRR receptor-like serine/threonine-protein kinase GSO1, Precursor (probable)/ Description (AnnoMine) receptor-like kinase protein THICK TASSEL DWARF1
MD12G018290	HOM03D000009	ORTHO03D035040	546	3e-175		Brassinosteroid LRR receptor kinase
FV0G24860	HOM03D000009	ORTHO03D018352	533	2e-173	Fragaria Vesca	LRR receptor-like serine/threonine-protein kinase GSO1, Precursor (probable)/ Description (AnnoMine) receptor-like kinase protein THICK TASSEL DWARF1
MD12G018370	HOM03D000009	ORTHO03D000539	535	3e-172		receptor-like kinase protein FLORAL ORGAN NUMBER1
MD00G109640	HOM03D000009	ORTHO03D000539	524	4e-170		receptor-like kinase protein THICK TASSEL DWARF1
MD00G282930	HOM03D000009	ORTHO03D000539	518	1e-168		inactive leucine-rich repeat receptor-like protein kinase At2g25790
MD00G088230	HOM03D000009	ORTHO03D000261	516	4e-167		BRASSINOSTEROID INSENSITIVE 1-associated receptor kinase 1
MD00G235410	HOM03D000009	ORTHO03D089453	486	3e-164			ORTHO03D089453_1
MT4G017730	HOM03D000009	ORTHO03D000539	506	4e-164		BRASSINOSTEROID INSENSITIVE 1-associated receptor kinase 1
PT16G12050	HOM03D000009	ORTHO03D001987	502	5e-162		receptor-like kinase protein THICK TASSEL DWARF1	ORTHO03D001987_26
FV4G16710	HOM03D000009	ORTHO03D018352	497	5e-160	Fragaria Vesca	LRR receptor-like serine/threonine-protein kinase GSO1, Precursor (probable)/ Description (AnnoMine) receptor-like kinase protein THICK TASSEL DWARF1
TC0005G01150	HOM03D000009	ORTHO03D001987	497	2e-159		No description found
GM03G07400	HOM03D000009	ORTHO03D000261	486	4e-158		BRASSINOSTEROID INSENSITIVE 1-associated receptor kinase 1
MD08G006780	HOM03D000009	ORTHO03D000539	488	6e-157		receptor-like kinase protein FLORAL ORGAN NUMBER1
FV6G10040	HOM03D000009	ORTHO03D018352	489	1e-155	Fragaria Vesca	LRR receptor-like serine/threonine-protein kinase GSO1, Precursor (probable)/ Description (AnnoMine) receptor-like kinase protein THICK TASSEL DWARF1
GR12G11700	HOM03D000009	ORTHO03D001987	486	1e-155		receptor-like kinase protein THICK TASSEL DWARF1
MD00G351490	HOM03D000009	ORTHO03D001987	478	4e-154		receptor-like kinase protein THICK TASSEL DWARF1
MT4G017720	HOM03D000009	ORTHO03D000539	481	3e-153		BRASSINOSTEROID INSENSITIVE 1-associated receptor kinase 1
MD00G331830	HOM03D000009	ORTHO03D098015	472	4e-153			ORTHO03D098015_1
CS01117G00010	HOM03D000009	ORTHO03D000539	478	1e-152		receptor-like kinase protein THICK TASSEL DWARF1
CS00098G00490	HOM03D000009	ORTHO03D001987	477	5e-152		receptor-like kinase protein FLORAL ORGAN NUMBER1
MD00G198270	HOM03D000009	ORTHO03D000261	471	2e-151		BRASSINOSTEROID INSENSITIVE 1-associated receptor kinase 1
CS00098G00500	HOM03D000009	ORTHO03D001987	476	7e-151		receptor-like kinase protein THICK TASSEL DWARF1
ME02042G00020	HOM03D000009	ORTHO03D001987	470	2e-149		inactive leucine-rich repeat receptor-like protein kinase At3g28040
CS01062G00010	HOM03D000009	ORTHO03D000539	468	3e-149		receptor-like kinase protein THICK TASSEL DWARF1
CS00098G00470	HOM03D000009	ORTHO03D001987	469	3e-149		receptor-like kinase protein THICK TASSEL DWARF1
GR02G25940	HOM03D000009	ORTHO03D001987	469	1e-148		receptor-like kinase protein THICK TASSEL DWARF1
GR02G26450	HOM03D000009	ORTHO03D001987	468	2e-148		receptor-like kinase protein FLORAL ORGAN NUMBER1
GM01G31711	HOM03D000009	ORTHO03D000539	469	2e-148		BRASSINOSTEROID INSENSITIVE 1-associated receptor kinase 1
ME02042G00010	HOM03D000009	ORTHO03D001987	468	2e-148		receptor-like kinase protein FLORAL ORGAN NUMBER1
TC0005G01160	HOM03D000009	ORTHO03D001987	465	3e-147		No description found
FV6G27830	HOM03D000009	ORTHO03D000261	457	6e-147		BRASSINOSTEROID INSENSITIVE 1-associated receptor kinase 1
RC29601G00090	HOM03D000009	ORTHO03D001987	460	2e-145		receptor-like kinase protein FLORAL ORGAN NUMBER1
GR02G26230	HOM03D000009	ORTHO03D001987	461	2e-145		receptor-like kinase protein THICK TASSEL DWARF1
CS01786G00010	HOM03D000009	ORTHO03D001987	459	3e-145		receptor-like kinase protein THICK TASSEL DWARF1
MT2G078260	HOM03D000009	ORTHO03D000261	456	5e-145		BRASSINOSTEROID INSENSITIVE 1-associated receptor kinase 1
MD04G012850	HOM03D000009	ORTHO03D000539	459	2e-144		receptor-like kinase protein THICK TASSEL DWARF1
PT16G12060	HOM03D000009	ORTHO03D001987	457	9e-144		receptor-like kinase protein THICK TASSEL DWARF1
GR02G25950	HOM03D000009	ORTHO03D001987	453	4e-143		receptor-like kinase protein THICK TASSEL DWARF1
GM03G07240	HOM03D000009	ORTHO03D000539	454	7e-143		receptor-like kinase protein THICK TASSEL DWARF1
GR06G18410	HOM03D000009	ORTHO03D001987	454	1e-142		receptor-like kinase protein THICK TASSEL DWARF1
MT4G017640	HOM03D000009	ORTHO03D000539	454	1e-142		receptor-like kinase protein THICK TASSEL DWARF1
GR12G11720	HOM03D000009	ORTHO03D001987	452	3e-142		Brassinosteroid LRR receptor kinase
MD00G485210	HOM03D000009	ORTHO03D000261	428	9e-141		BRASSINOSTEROID INSENSITIVE 1-associated receptor kinase 1
CP00120G00230	HOM03D000009	ORTHO03D001987	449	2e-140		BRASSINOSTEROID INSENSITIVE 1-associated receptor kinase 1
CP00120G00220	HOM03D000009	ORTHO03D001987	446	5e-140		receptor-like kinase protein THICK TASSEL DWARF1
EG0001G04520	HOM03D000009	ORTHO03D000539	442	7e-140		receptor-like kinase protein THICK TASSEL DWARF1
GR02G26460	HOM03D000009	ORTHO03D000261	434	9e-140		receptor-like kinase protein THICK TASSEL DWARF1
CM00011G00590	HOM03D000009	ORTHO03D000539	444	1e-139		receptor-like kinase protein THICK TASSEL DWARF1
MD00G331840	HOM03D000009	ORTHO03D052204	425	2e-139			ORTHO03D052204_1
PPE_006G28820	HOM03D000009	ORTHO03D339783	426	2e-139			ORTHO03D339783_1
EG0001G04420	HOM03D000009	ORTHO03D000539	442	4e-139		receptor-like kinase protein FLORAL ORGAN NUMBER1
MD00G282920	HOM03D000009	ORTHO03D000261	439	6e-139		receptor-like kinase protein THICK TASSEL DWARF1
GM07G08770	HOM03D000009	ORTHO03D000539	443	1e-138		receptor-like kinase protein FLORAL ORGAN NUMBER1
GM03G18170	HOM03D000009	ORTHO03D000539	441	2e-138		receptor-like kinase protein THICK TASSEL DWARF1
PPE_006G28840	HOM03D000009	ORTHO03D000261	429	3e-138		receptor-like kinase protein THICK TASSEL DWARF1
CL10G20240	HOM03D000009	ORTHO03D000539	442	3e-138		receptor-like kinase protein THICK TASSEL DWARF1
GM18G43630	HOM03D000009	ORTHO03D000539	440	2e-137		receptor-like kinase protein THICK TASSEL DWARF1
ME04115G00010	HOM03D000009	ORTHO03D001987	439	1e-136		receptor-like kinase protein THICK TASSEL DWARF1
MT4G017700	HOM03D000009	ORTHO03D000539	434	1e-135		inactive leucine-rich repeat receptor-like protein kinase At3g28040
MT4G013315	HOM03D000009	ORTHO03D000539	429	7e-134		receptor-like kinase protein THICK TASSEL DWARF1
EG0001G04530	HOM03D000009	ORTHO03D000539	430	7e-134		inactive leucine-rich repeat receptor-like protein kinase At2g25790
GM18G43490	HOM03D000009	ORTHO03D000261	425	9e-134		receptor-like kinase protein THICK TASSEL DWARF1
EG0001G04380	HOM03D000009	ORTHO03D000539	429	1e-133		BRASSINOSTEROID INSENSITIVE 1-associated receptor kinase 1
PPE_008G06330	HOM03D000009	ORTHO03D000261	422	4e-133		receptor-like kinase protein THICK TASSEL DWARF1
MT4G017710	HOM03D000009	ORTHO03D000539	424	9e-133		receptor-like kinase protein THICK TASSEL DWARF1
EG0001G04500	HOM03D000009	ORTHO03D000539	425	2e-132		BRASSINOSTEROID INSENSITIVE 1-associated receptor kinase 1
GM18G43500	HOM03D000009	ORTHO03D000539	424	3e-132		receptor-like kinase protein THICK TASSEL DWARF1
LJ2G010310	HOM03D000009	ORTHO03D000261	429	5e-132		receptor-like kinase protein FLORAL ORGAN NUMBER1
EG0001G04560	HOM03D000009	ORTHO03D000539	426	9e-132		receptor-like kinase protein THICK TASSEL DWARF1
ME04305G00130	HOM03D000009	ORTHO03D000261	420	3e-131		receptor-like kinase protein THICK TASSEL DWARF1
EG0001G04360	HOM03D000009	ORTHO03D000539	418	1e-129		receptor-like kinase protein THICK TASSEL DWARF1
GM18G43510	HOM03D000009	ORTHO03D000539	420	1e-129		receptor-like kinase protein THICK TASSEL DWARF1
MD00G279640	HOM03D000009	ORTHO03D000261	413	3e-129		receptor-like kinase protein THICK TASSEL DWARF1
MT4G017780	HOM03D000009	ORTHO03D000261	411	1e-128		disease resistance family protein/LRR protein
GM07G18640	HOM03D000009	ORTHO03D000539	409	2e-127		receptor-like kinase protein THICK TASSEL DWARF1
GM01G29570	HOM03D000009	ORTHO03D000539	414	2e-127		receptor-like kinase protein THICK TASSEL DWARF1
GM18G43520	HOM03D000009	ORTHO03D000539	412	2e-127		receptor-like kinase protein THICK TASSEL DWARF1
LJ1G031850	HOM03D000009	ORTHO03D000539	411	1e-126		receptor-like kinase protein FLORAL ORGAN NUMBER1
SL01G098690	HOM03D000009	ORTHO03D000261	406	3e-126		BRASSINOSTEROID INSENSITIVE 1-associated receptor kinase 1
CL10G20230	HOM03D000009	ORTHO03D000539	409	3e-126		receptor-like kinase protein THICK TASSEL DWARF1
MT4G018940	HOM03D000009	ORTHO03D000539	408	5e-126		receptor-like kinase protein FLORAL ORGAN NUMBER1
CM00011G00580	HOM03D000009	ORTHO03D000539	407	3e-125		receptor-like kinase protein THICK TASSEL DWARF1
ST01G036370	HOM03D000009	ORTHO03D000261	400	6e-124		BRASSINOSTEROID INSENSITIVE 1-associated receptor kinase 1
EG0001G04550	HOM03D000009	ORTHO03D028407	401	2e-123
GR02G26440	HOM03D000009	ORTHO03D000261	395	4e-123		receptor-like kinase protein THICK TASSEL DWARF1
GM07G18590	HOM03D000009	ORTHO03D000261	396	6e-123		receptor-like kinase protein THICK TASSEL DWARF1
ST01G036380	HOM03D000009	ORTHO03D001987	397	7e-123		receptor-like kinase protein THICK TASSEL DWARF1
CS01062G00050	HOM03D000009	ORTHO03D000261	387	5e-122		receptor-like kinase protein THICK TASSEL DWARF1
ST09G012330	HOM03D000009	ORTHO03D000539	399	1e-121		receptor-like kinase protein THICK TASSEL DWARF1
ST09G012370	HOM03D000009	ORTHO03D000261	385	4e-121		Brassinosteroid LRR receptor kinase
GM01G29030	HOM03D000009	ORTHO03D000539	395	1e-120		receptor-like kinase protein THICK TASSEL DWARF1
VV08G06910	HOM03D000009	ORTHO03D088883	405	2e-120			ORTHO03D088883_1
MT4G417260	HOM03D000009	ORTHO03D000539	395	2e-120		receptor-like kinase protein FLORAL ORGAN NUMBER1
GM18G43621	HOM03D000009	ORTHO03D000539	392	1e-119		receptor-like kinase protein THICK TASSEL DWARF1
EG0001G04340	HOM03D000009	ORTHO03D000539	384	7e-119		Brassinosteroid LRR receptor kinase
GM01G28936	HOM03D000009	ORTHO03D000539	389	2e-118		receptor-like kinase protein THICK TASSEL DWARF1
MT4G019030	HOM03D000009	ORTHO03D000539	386	4e-118		receptor-like kinase protein THICK TASSEL DWARF1
MT4G019010	HOM03D000009	ORTHO03D000539	385	1e-117		receptor-like kinase protein THICK TASSEL DWARF1
GM01G29615	HOM03D000009	ORTHO03D000539	389	1e-117		receptor-like kinase protein THICK TASSEL DWARF1
MT4G017600	HOM03D000009	ORTHO03D000539	387	2e-117		receptor-like kinase protein THICK TASSEL DWARF1
PPE_006G28830	HOM03D000009	ORTHO03D028407	382	5e-117
EG0001G04430	HOM03D000009	ORTHO03D000539	383	5e-117		receptor-like kinase protein THICK TASSEL DWARF1
EG0001G04390	HOM03D000009	ORTHO03D000539	384	7e-117		BRASSINOSTEROID INSENSITIVE 1-associated receptor kinase 1
ST09G012340	HOM03D000009	ORTHO03D000539	384	9e-117		receptor-like kinase protein THICK TASSEL DWARF1
SL09G005090	HOM03D000009	ORTHO03D000539	383	2e-116		receptor-like kinase protein THICK TASSEL DWARF1
SL09G005080	HOM03D000009	ORTHO03D000539	384	5e-116		receptor-like kinase protein THICK TASSEL DWARF1
MT4G017490	HOM03D000009	ORTHO03D000261	375	2e-115		receptor-like kinase protein THICK TASSEL DWARF1
BV5G09940	HOM03D000009	ORTHO03D000539	380	6e-115		Receptor-like protein kinase BRI1-like 3
LJ2G010060	HOM03D000009	ORTHO03D000539	377	2e-114		receptor-like kinase protein THICK TASSEL DWARF1
EG0001G04450	HOM03D000009	ORTHO03D000539	373	1e-113		receptor-like kinase protein THICK TASSEL DWARF1
EG0001G05420	HOM03D000009	ORTHO03D000539	373	2e-113		receptor-like kinase protein THICK TASSEL DWARF1
MD05G014070	HOM03D000009	ORTHO03D000539	372	2e-113		receptor-like kinase protein THICK TASSEL DWARF1
GM01G29580	HOM03D000009	ORTHO03D000539	375	4e-113		receptor-like kinase protein THICK TASSEL DWARF1
TC0007G10300	HOM03D000009	ORTHO03D014855	368	4e-113			ORTHO03D014855_4
SL10G076500	HOM03D000009	ORTHO03D000261	367	2e-112		BRASSINOSTEROID INSENSITIVE 1-associated receptor kinase 1
SL01G098680	HOM03D000009	ORTHO03D000261	368	5e-112		receptor-like kinase protein THICK TASSEL DWARF1
ST08G023730	HOM03D000009	ORTHO03D020554	364	7e-112			ORTHO03D020554_2
PT00G14700	HOM03D000009	ORTHO03D002896	358	7e-110	Populus tricocarpa	BRASSINOSTEROID INSENSITIVE 1-associated receptor kinase 1	ORTHO03D002896_12
PT12G02800	HOM03D000009	ORTHO03D002896	358	9e-110	Populus tricocarpa	BRASSINOSTEROID INSENSITIVE 1-associated receptor kinase 1
EG0001G05510	HOM03D000009	ORTHO03D000539	359	5e-108		BRASSINOSTEROID INSENSITIVE 1-associated receptor kinase 1
ST10G018890	HOM03D000009	ORTHO03D023912	358	8e-108
GR02G26240	HOM03D000009	ORTHO03D000261	353	8e-108		receptor-like kinase protein FLORAL ORGAN NUMBER1
CS00019G01260	HOM03D000009	ORTHO03D001987	357	6e-107		BRASSINOSTEROID INSENSITIVE 1-associated receptor kinase 1
EG0001G05460	HOM03D000009	ORTHO03D000539	354	3e-106		receptor-like kinase protein THICK TASSEL DWARF1
ST12G031970	HOM03D000009	ORTHO03D081567	348	2e-105			ORTHO03D081567_1
ST01G006170	HOM03D000009	ORTHO03D018926	346	5e-105			ORTHO03D018926_4
VV12G08270	HOM03D000009	ORTHO03D014855	346	9e-105
GM14G04710	HOM03D000009	ORTHO03D090296	346	1e-104			ORTHO03D090296_1
EG0001G05440	HOM03D000009	ORTHO03D000539	346	1e-103		receptor-like kinase protein THICK TASSEL DWARF1
PT12G00940	HOM03D000009	ORTHO03D002896	343	2e-103	Populus tricocarpa	BRASSINOSTEROID INSENSITIVE 1-associated receptor kinase 1
VV19G08190	HOM03D000009	ORTHO03D018926	340	2e-103
SL01G005780	HOM03D000009	ORTHO03D014465	341	2e-103			ORTHO03D014465_2
CL02G02830	HOM03D000009	ORTHO03D052129	341	4e-103			ORTHO03D052129_2
PT12G02530	HOM03D000009	ORTHO03D002896	342	6e-103	Populus tricocarpa	BRASSINOSTEROID INSENSITIVE 1-associated receptor kinase 1
PT12G02900	HOM03D000009	ORTHO03D002896	340	1e-102	Populus tricocarpa	BRASSINOSTEROID INSENSITIVE 1-associated receptor kinase 1
ST10G018880	HOM03D000009	ORTHO03D000261	341	1e-102		BRASSINOSTEROID INSENSITIVE 1-associated receptor kinase 1
GR02G06060	HOM03D000009	ORTHO03D091861	337	9e-102			ORTHO03D091861_1
EG0006G05740	HOM03D000009	ORTHO03D018926	336	3e-101
PT12G02760	HOM03D000009	ORTHO03D082383	340	5e-101			ORTHO03D082383_1
GM14G34930	HOM03D000009	ORTHO03D048478	333	1e-100			ORTHO03D048478_1
MD09G008030	HOM03D000009	ORTHO03D058940	325	2e-100			ORTHO03D058940_1
TC0026G00060	HOM03D000009	ORTHO03D014855	338	4e-100
ST10G018870	HOM03D000009	ORTHO03D000261	332	6e-100		receptor-like kinase protein THICK TASSEL DWARF1
OS01G06760	HOM03D000009	ORTHO03D052129	331	6e-100
OS12G11860	HOM03D000009	ORTHO03D000261	337	7e-100		receptor-like kinase protein FLORAL ORGAN NUMBER1
BR07G23090	HOM03D000009	ORTHO03D013283	330	8e-100			ORTHO03D013283_4
ATR_00029G03900	HOM03D000009	ORTHO03D000539	338	9e-100		receptor-like kinase protein FLORAL ORGAN NUMBER1
PT00G11830	HOM03D000009	ORTHO03D091433	333	1e-99			ORTHO03D091433_1
ST10G018600	HOM03D000009	ORTHO03D023912	335	2e-99
ME08617G00010	HOM03D000009	ORTHO03D000261	335	2e-99		BRASSINOSTEROID INSENSITIVE 1-associated receptor kinase 1
CRU_003G22220	HOM03D000009	ORTHO03D001279	330	3e-99			ORTHO03D001279_4
PT12G01060	HOM03D000009	ORTHO03D002896	332	3e-99	Populus tricocarpa	receptor-like kinase protein THICK TASSEL DWARF1
MT5G087320	HOM03D000009	ORTHO03D014880	335	7e-99			ORTHO03D014880_2
PT01G43770	HOM03D000009	ORTHO03D001987	334	9e-99		receptor-like kinase protein THICK TASSEL DWARF1
TC0007G11860	HOM03D000009	ORTHO03D020746	334	2e-98			ORTHO03D020746_3
EG0002G05890	HOM03D000009	ORTHO03D054184	326	3e-98			ORTHO03D054184_1
OS12G12120	HOM03D000009	ORTHO03D000261	333	3e-98		receptor-like kinase protein FLORAL ORGAN NUMBER1
OS12G12010	HOM03D000009	ORTHO03D000261	332	4e-98		receptor-like kinase protein FLORAL ORGAN NUMBER1
PT12G00560	HOM03D000009	ORTHO03D002896	327	4e-98	Populus tricocarpa	BRASSINOSTEROID INSENSITIVE 1-associated receptor kinase 1
OS12G11370	HOM03D000009	ORTHO03D000261	332	6e-98		receptor-like kinase protein THICK TASSEL DWARF1
OS12G11720	HOM03D000009	ORTHO03D000261	332	6e-98		receptor-like kinase protein FLORAL ORGAN NUMBER1
OS01G04070	HOM03D000009	ORTHO03D000261	335	6e-98		receptor-like kinase protein FLORAL ORGAN NUMBER1
ATR_00029G03770	HOM03D000009	ORTHO03D000539	333	9e-98		BRASSINOSTEROID INSENSITIVE 1-associated receptor kinase 1
ME08617G00030	HOM03D000009	ORTHO03D100620	332	9e-98			ORTHO03D100620_1
ST04G005580	HOM03D000009	ORTHO03D000980	328	9e-98			ORTHO03D000980_5
AT3G05660	HOM03D000009	ORTHO03D019070	329	9e-98			ORTHO03D019070_1
OS01G06730	HOM03D000009	ORTHO03D000261	332	1e-97		receptor-like kinase protein FLORAL ORGAN NUMBER1
PT01G12840	HOM03D000009	ORTHO03D001987	331	2e-97		receptor-like kinase protein THICK TASSEL DWARF1
CS00735G00010	HOM03D000009	ORTHO03D014855	321	3e-97
BR08G11670	HOM03D000009	ORTHO03D013283	323	3e-97
MT5G086945	HOM03D000009	ORTHO03D023777	323	4e-97			ORTHO03D023777_1
OS12G12130	HOM03D000009	ORTHO03D000261	329	7e-97		receptor-like kinase protein FLORAL ORGAN NUMBER1
TC0004G03660	HOM03D000009	ORTHO03D101367	322	8e-97			ORTHO03D101367_1
TC0007G11150	HOM03D000009	ORTHO03D028397	322	1e-96			ORTHO03D028397_1
BR04G14920	HOM03D000009	ORTHO03D001279	325	1e-96
PT12G00920	HOM03D000009	ORTHO03D002896	325	2e-96	Populus tricocarpa	BRASSINOSTEROID INSENSITIVE 1-associated receptor kinase 1
PT11G14110	HOM03D000009	ORTHO03D018915	319	2e-96			ORTHO03D018915_2
EG0007G24850	HOM03D000009	ORTHO03D023268	319	2e-96			ORTHO03D023268_1
BR01G38030	HOM03D000009	ORTHO03D001279	324	4e-96
AT3G28890	HOM03D000009	ORTHO03D013283	320	7e-96
ST12G008210	HOM03D000009	ORTHO03D035944	317	1e-95			ORTHO03D035944_1
TC0007G14890	HOM03D000009	ORTHO03D049987	322	3e-95			ORTHO03D049987_1
GR01G22340	HOM03D000009	ORTHO03D000261	323	4e-95		receptor-like kinase protein FLORAL ORGAN NUMBER1
GR02G05290	HOM03D000009	ORTHO03D000980	322	6e-95
CRU_003G22330	HOM03D000009	ORTHO03D001279	318	8e-95
OS12G10870	HOM03D000009	ORTHO03D000261	323	8e-95		receptor-like kinase protein FLORAL ORGAN NUMBER1
PT01G38910	HOM03D000009	ORTHO03D094790	322	1e-94			ORTHO03D094790_1
BV0G79990	HOM03D000009	ORTHO03D000261	323	1e-94		receptor-like kinase protein FLORAL ORGAN NUMBER1
ST12G005940	HOM03D000009	ORTHO03D000980	320	1e-94
SL04G054450	HOM03D000009	ORTHO03D017180	320	2e-94			ORTHO03D017180_1
EG0006G04500	HOM03D000009	ORTHO03D091457	317	2e-94			ORTHO03D091457_1
PT11G05500	HOM03D000009	ORTHO03D002896	316	2e-94	Populus tricocarpa	BRASSINOSTEROID INSENSITIVE 1-associated receptor kinase 1
OS12G11930	HOM03D000009	ORTHO03D000261	322	3e-94		receptor-like kinase protein FLORAL ORGAN NUMBER1
BR04G19410	HOM03D000009	ORTHO03D008455	316	3e-94			ORTHO03D008455_2
MT4G018910	HOM03D000009	ORTHO03D000261	321	4e-94		receptor-like kinase protein THICK TASSEL DWARF1
SL01G005730	HOM03D000009	ORTHO03D014465	317	1e-93
GR09G35460	HOM03D000009	ORTHO03D012248	320	1e-93			ORTHO03D012248_1
ST05G014920	HOM03D000009	ORTHO03D020554	314	1e-93
RC29836G00110	HOM03D000009	ORTHO03D000980	319	2e-93
ST12G031890	HOM03D000009	ORTHO03D020553	312	3e-93			ORTHO03D020553_1
PT12G02740	HOM03D000009	ORTHO03D002896	318	3e-93	Populus tricocarpa	BRASSINOSTEROID INSENSITIVE 1-associated receptor kinase 1
MD00G351530	HOM03D000009	ORTHO03D000539	316	4e-93		receptor-like kinase protein THICK TASSEL DWARF1
OS12G11680	HOM03D000009	ORTHO03D000261	319	6e-93		receptor-like kinase protein FLORAL ORGAN NUMBER1
CS00034G00160	HOM03D000009	ORTHO03D000980	314	7e-93
TC0007G00430	HOM03D000009	ORTHO03D020746	314	9e-93
PT01G43760	HOM03D000009	ORTHO03D018915	309	1e-92
OS01G06520	HOM03D000009	ORTHO03D000261	318	1e-92		BRASSINOSTEROID INSENSITIVE 1-associated receptor kinase 1
EG0006G04610	HOM03D000009	ORTHO03D081793	313	1e-92			ORTHO03D081793_1
ST08G023130	HOM03D000009	ORTHO03D086207	313	2e-92			ORTHO03D086207_1
CS01401G00010	HOM03D000009	ORTHO03D035292	316	2e-92			ORTHO03D035292_1
CRU_004G03270	HOM03D000009	ORTHO03D013283	310	4e-92
TC0007G00380	HOM03D000009	ORTHO03D020746	309	5e-92
SL12G099870	HOM03D000009	ORTHO03D084524	309	5e-92			ORTHO03D084524_1
MD00G279620	HOM03D000009	ORTHO03D035040	295	6e-92		BRASSINOSTEROID INSENSITIVE 1-associated receptor kinase 1
VV18G14740	HOM03D000009	ORTHO03D018926	306	7e-92
RC29601G00080	HOM03D000009	ORTHO03D000539	316	7e-92		receptor-like kinase protein FLORAL ORGAN NUMBER1
EG0513G00020	HOM03D000009	ORTHO03D004402	311	8e-92			ORTHO03D004402_2
OS12G11500	HOM03D000009	ORTHO03D000261	315	8e-92		BRASSINOSTEROID INSENSITIVE 1-associated receptor kinase 1
BR07G02580	HOM03D000009	ORTHO03D042977	309	1e-91			ORTHO03D042977_1
PT12G02690	HOM03D000009	ORTHO03D002896	310	1e-91	Populus tricocarpa	BRASSINOSTEROID INSENSITIVE 1-associated receptor kinase 1
EG0013G00140	HOM03D000009	ORTHO03D004402	310	1e-91
PT00G14580	HOM03D000009	ORTHO03D084117	316	1e-91			ORTHO03D084117_1
MT5G087090	HOM03D000009	ORTHO03D014880	315	2e-91
OS04G40440	HOM03D000009	ORTHO03D000261	315	2e-91		BRASSINOSTEROID INSENSITIVE 1-associated receptor kinase 1
BR04G19400	HOM03D000009	ORTHO03D008455	309	3e-91
PT12G02540	HOM03D000009	ORTHO03D002896	313	3e-91	Populus tricocarpa	BRASSINOSTEROID INSENSITIVE 1-associated receptor kinase 1

## Sheet: Supplementary Table S4
	Supplementary Table S4. Primer pairs used for the whole sequencing Prupe.6G281100 (PC1 and PC2) and for genotyping (PC3 and PC4) round and flat cultivars.
Primer combination	Forward primer name	Short name	Sequence (5’-3’)	Reverse primer name	Short name	Sequence (5’-3)	Start	End	Fragment size* (bp)
PC1	Prupe.6G281100_5PrimF	Prupe11_F	ATTTCTTGCAGGCACCGACT	Prupe.6G281100_3PrimR	Prupe11_R	AGTCCATCTGTCGAGTTGGC	26269254	26272587	3333
PC2	Prupe.6G281100(-10K)_F	IndelS_F	TCCACCACGCCTTATCTGAC				26259705		12882
	Prupe.6G281100_1F		CCACCACAACCTTTATTTCTC	Prupe.6G281100_1R		GAGACTGCTTGAATCGTCAATG	26269692	26270082	390
	Prupe.6G281100_2F		GCCTTCAATTTTCTCATGATCC	Prupe.6G281100_2R		ATCTGGTTTTCTGAAAGGTCCA	26269904	26270498	594
	Prupe.6G281100_3F		TGACAACCTACTTGAGGGGAGT	Prupe.6G281100_3R		ACCACCTAACTGATTTCCATCG	26270343	26271000	657
	Prupe.6G281100_4F		GGATTACTCAGGCAACCATTTC	Prupe.6G281100_4R	IndelS_R	TCCCGCAATAATTGTATCCAG	26270679	26271324	645
	Prupe.6G281100_5F		TCCTTGTGTTGCGGTCCAACA	Prupe.6G281100_5R		TAATCCCACGATGGCCAGAA	26271113	26271829	716
	Prupe.6G281100_6F		CACCTTGATTGACTTCTCTTGC	Prupe.6G281100_6R		TAAAGAAAAAGATGGCCAGGAA	26271417	26272102	685
Primer combination	Forward primer name	Short name	Sequence (5’-3’)	Reverse primer name	Short name	Sequence (5’-3)	Start	End	PCR band Size (bp)
PC3	Prupe.6G281100(-10K)_F	IndelS_F	TCCACCACGCCTTATCTGAC	Prupe.6G281100_4R	IndelS_R	AGTCCATCTGTCGAGTTGGC			1620 (flat)
				IndelS_2R		TTTCCAAGCTTTAGGACGAGGA			941 (round)
PC4	FlatIn_F		ATTATTCCCCCATGCTTGAC	Prupe.6G281100_4R	IndelS_R				464 (flat)/469 (round)
	*Expected size (in bp) based on the peach reference genome v2.0 (Verde et al. 2017)
